# Supplementary material for: Intravascular Lithotripsy as a Novel Treatment Method for Calcified Unprotected Left Main Diseases—Comparison to Rotational Atherectomy—Short-Term Outcomes
Source: Int J Environ Res Public Health. 2022 Jul 25;19(15):9011. doi: 10.3390/ijerph19159011 (PMC9330248; doi:10.3390/ijerph19159011)
Supplement: Supplementary file 1 [file ijerph-19-09011-s001.zip]

Archive with 1 entries (1 files):
- ijerph-1817907-supplementary.pdf
